# Supplementary material for: A field-based general framework to simulate fluids in parallel and the framework’s application to a matrix acidization simulation
Source: PLoS One. 2022 Feb 3;17(2):e0261134. doi: 10.1371/journal.pone.0261134 (PMC8812971; doi:10.1371/journal.pone.0261134)
Supplement: S8 Code — https://doi.org/10.6084/m9.figshare.16974253.v1. (TXT) [file pone.0261134.s008.txt]

S8 Code. ConstructMat.F90. https://doi.org/10.6084/m9.figshare.16974253.v1.
